# Supplementary material for: Biodegradable Nanofiber/Metal–Organic Framework/Cotton Air Filtration Membranes Enabling Simultaneous Removal of Toxic Gases and Particulate Matter
Source: Polymers (Basel). 2023 Sep 30;15(19):3965. doi: 10.3390/polym15193965 (PMC10575390; doi:10.3390/polym15193965)
Supplement: Supplementary file 1 [file polymers-15-03965-s001.zip]

Archive with 1 entries (1 files):
- polymers-2619385-supplementary.pdf
